# Supplementary material for: Miro proteins coordinate microtubule‐ and actin‐dependent mitochondrial transport and distribution
Source: EMBO J. 2018 Jan 8;37(3):321–36. doi: 10.15252/embj.201696380 (PMC5793800; doi:10.15252/embj.201696380)
Supplement: Supplementary file 4 — Movie EV1 [file EMBJ-37-321-s004.zip]

Archive with 4 entries (3 files):
- Movie_EV1.avi
- Movie_EV1.rtf
- __MACOSX/
- __MACOSX/._Movie_EV1.avi
